# Supplementary material for: Stress and Wellbeing during the COVID-19 Pandemic: A Mixed-Methods Exploration of Frontline Homelessness Services Staff Experiences in Scotland
Source: Int J Environ Res Public Health. 2022 Mar 19;19(6):3659. doi: 10.3390/ijerph19063659 (PMC8953212; doi:10.3390/ijerph19063659)
Supplement: Supplementary file 1 [file ijerph-19-03659-s001.zip]

Archive with 1 entries (1 files):
- ijerph-1591123-supplementary.pdf
